# Supplementary material for: Global Cross-Sectional Study Evaluating the Attitudes towards a COVID-19 Vaccine in Pregnant and Postpartum Women
Source: Vaccines (Basel). 2023 Feb 8;11(2):390. doi: 10.3390/vaccines11020390 (PMC9961540; doi:10.3390/vaccines11020390)
Supplement: Supplementary file 1 [file vaccines-11-00390-s001.zip]

Archive with 2 entries (2 files):
- Supplementary Spreadsheet 1.xlsx
- Supplementary Tables S1-S4_30Jan22.pdf
